# Supplementary material for: Phylogenomics of darkling beetles (Coleoptera: Tenebrionidae) from the Atacama Desert
Source: PeerJ. 2023 Feb 23;11:e14848. doi: 10.7717/peerj.14848 (PMC9968461; doi:10.7717/peerj.14848)
Supplement: Supplemental Information 5 — • Matrix for ML analysis presented in Fig. 2 and Fig. S1 (amino acids in PHYLIP format). • Matrix for BI analysis presented inFig. 2 andFig. S1, including partitions and evolutionary models for each partition from ModelFinder (amino acids in NEXUS format). • Partition schemes of IQ-TREE matrix for Fig. 2 and Fig. S1. Available at (DOI: 10.5880/CRC1211DB.35) [file peerj-11-14848-s005.zip]

Archive with 2 entries (1 files):
- Data S1/
- Data S1/Data S1.txt
