# Supplementary material for: Phylogenomics of darkling beetles (Coleoptera: Tenebrionidae) from the Atacama Desert
Source: PeerJ. 2023 Feb 23;11:e14848. doi: 10.7717/peerj.14848 (PMC9968461; doi:10.7717/peerj.14848)
Supplement: Supplemental Information 6 — - Matrix for ML analysis presented in Fig. 4 and Fig. S2 (amino acids in PHYLIP format). - Partition schemes of IQ-TREE matrix for Fig. 4 and Fig. S2. [file peerj-11-14848-s006.zip]

Archive with 2 entries (1 files):
- Data S2/
- Data S2/Data S2.txt
