# Supplementary material for: Phylogenomics of darkling beetles (Coleoptera: Tenebrionidae) from the Atacama Desert
Source: PeerJ. 2023 Feb 23;11:e14848. doi: 10.7717/peerj.14848 (PMC9968461; doi:10.7717/peerj.14848)
Supplement: Supplemental Information 7 — Alignment with full sequences of the myosuppressin precursor motif shown inFig. 3. [file peerj-11-14848-s007.fas]

>PIM_Edrotini_Hylithus
MQQYTMIAVVLGAAAVLLT-SS-S-ASVISCPPNNP-LEASPYLRQLCNAIEQVI-SEN-
----IPD-DQ---Y---RRL--------------------DERNV-N---NAKRQDVDHV
FLRFGRRFGL
>PIM_Thinobatini_Thinobatis
MQQYTMIAVVLGAATVLLT-SS-S-ASVISCPPNNP-LEASPSLRQLCNVIEQVI-SEN-
----IND-DQ---Y---RKL--------------------DERNV-NT----KRQDVDHV
FLRFGRRFGL
>PIM_Thinobatini_Cordibates
MQQYTMIAVVLGVAAALLT-SS-S-ASVISCPPNNP-LEASPYLRQLCNAIEQVI-SEN-
----IPD-DQ---Y---RRL--------------------DERNV-NP--NAKRQDVDHV
FLRFGRRFGL
>PIM_Evaniosomini_Achanius
MQQYTLIAVVLGAAALLLN-SSTSSASVISCPPNNP-LEASPYLRQLCNAIEQVI-SEN-
----IPD-DQ---Y---RRL--------------------DERNV-NP--NAKRQDVDHV
FLRFGRPFGL
>PIM_Edrotini_Arthroconus
MQQYTLVAVVLGVAAVLLT-SSTS-ASVISCPPNNP-LEASPYLRQLCNAIEQVI-SDS-
----IPD-DQ---Y---RRV--------------------DERNV-NP--NAKRQDVDHV
FLRFGRRFGL
>PIM_Epitragini_Aspidolobus
MQQYTLIAVVLGATAVLLT-SSTS-ASVISCPPNNP-LEASPYLRQLCNAIEQVI-SEN-
----IPD-DQ---Y---RRL--------------------DERNV-NP--NAKRQDVDHV
FLRFGRRLGL
>PIM_Trilobocarini_Eremoecus
MQQYTLIAVVLGAAAVLLT-SSTS-ASVISCPPNNP-LEASPYLRQLCNAIEQVI-SEN-
----IPD-DQ---Y---RRV--------------------DERNV-NP--NAKRQDVDHV
FLRFGRRLGL
>PIM_Epitragini_Nyctopetus
MQQYTLIAVVLGTAAVLLT-SSTS-ASVISCPPNNP-MEASPYLRQLCNAIEQVI-SEN-
----IPD-DQ---Y---RRL--------------------DERNV-NP--NAKRQDVDHV
FLRFGRRFGL
>PIM_Epitragini_Geoborus
MQQYTLIAVVLGTAAVLLT-SSTS-ASVISCPPNNP-LEASPYLRQLCNAIEQVI-SEN-
----IPD-DQ---Y---RRL--------------------DERNV-NP--NAKRQDVDHV
FLRFGRRFGL
>PIM_Trilobocarini_Salax
MQQYTLIAVVLGTAAVLLT-SSTS-ASVISCPPNNP-LEASPYLRQLCNAIEQAI-SEN-
----IPD-DQ---Y---RRL--------------------DERNV-NP--NTKRQDVDHV
FLRFGRRFGL
>PIM_Evaniosomini_Evaniosomus
MQQYTMIAVVLGAATVLLT-SSAS-AYVVSCPLNNP-LEASPYLRQLCNVIEQVI-NEN-
---PMPE-DQ---Y---RRL--------------------DERNV-NG--NAKRQDVDHV
FLRFGRRFGL
>PIM_Evaniosomini_Melaphorus
MQQYTMIAVVLGAATVLLT-SSAS-AYVVSCPLNNP-LEASPYLRQLCNVIEQVI-NEN-
---PMPE-DQ---Y---RRL--------------------DERNV-NG--NAKRQDVDHV
FLRFGRRFGL
>PIM_Evaniosomini_Aryenis
MQQYTMIAVILGAATVLLT-SSAS-AYVVSCPLNNP-LEASPYLRQLCNVIEQVI-NEN-
---PIPE-DQ---Y---RRL--------------------DERNV-NG--NAKRQDVDHV
FLRFGRRFGL
>PIM_Trilobocarini_Trilobocara
MQQYTLIAVIVGAAAVLLT-SSTS-ASVISCPPNNP-LETNPYIRQLCNVIEQVI-NEN-
---PIPE-DQ---Y---RRL--------------------DERNV-NA--NAKRQDVDHV
FLRFGRRFGL
>PIM_Zophosini_Zophosis
MQQYTLFAVVLGAAAVLLTSSSTS-ASVISCPPNNP-LEASPYLRQLCNALEQVI-SEN-
---AIPE-DQ---Y---RRL--------------------DERNV-NA--NAKRQDVDHV
FLRFGRRFGL
>PIM_Adesmiini_Onymacris
MQQYTLIAVVLGAAAVLLT-SSTS-ASVISCPPNNP-LEASPYLRQLCNAIEQVI-SEN-
---AVPE-DQ---Y---RRI--------------------DERNV-NA--NAKRQDVDHV
FLRFGRRFGL
>PIM_Tentyriini_Tentyria
MQQYTLIAVVLGAAAVLLT--STS-ASVISCPPNNP-LEASPSLRQLCNAIEQVI-SEN-
---AIPD-DQ---Y---RRL--------------------EERNV-NA--NAKRQDVDHV
FLRFGRRFGL
>PIM_Tentyriini_Imatismus
MQQYTLIAVILGAAAVLLS-SSTSSASVISCPPNNP-LEASPYLRQLCNAIEQVI-SEN-
---AIPD-DQ---Y---RRL--------------------EERNV-NA--NAKRQDVDHV
FLRFGRRFGL
>PIM_Erodiini_Erodius
MQQYTLIAVVLGAAAV-LT-SSTS-ASVISCPPNNP-LEASPYLRQLCNAIEQVI-SEN-
---AIPD-DQ---Y---RRL--------------------EERNV-NA--NAKRQDVDHV
FLRFGRRFGL
>PIM_Caenocrypticini_Caenocrypticoides
MQQYTLIAVILGALGMLLT-SSTS-ASVISCPLNNP-LEASPSLRQLCNAIELVM-SEN-
---TFPD-DQ---Y---RKL--------------------EERNV-NT--NAKRQDVDHV
FLRFGRRFGL
>PIM_Physogasterini_Physogaster
MQQYSLVAVVLGAIAVILTTSSTS-ASVISCPPNNA-QEASPYLRQLCYAIEQVI-SEN-
---VVPD-DQ---Y---RRL--------------------DERNV-NA--NAKRQDVDHV
FLRFGRRFGL
>PIM_Physogasterini_Entomochilus
MQQYSLVAVVLGAIAVILTTSSTS-ASVISCPPNNP-QDASPYLRQLCYAIEQVI-SEN-
---VVPD-DQ---Y---RRL--------------------DERNV-NA--NAKRQDVDHV
FLRFGRRFGL
>PIM_Physogasterini_Philorea
MQQYSLVAVVLGAIAVILT-TSTS-ASVISCPPNNP-QEASPYLRQLCYAIEQVI-SEN-
---VVPD-DQ---Y---RRL--------------------DERNV-NA--NAKRQDVDHV
FLRFGRRFGL
>PIM_Praociini_Falsopraocis
MQQYTLLAVVLGAIAIMLTSSSTS-ASVISCPPNNP-QEASPYLRQLCYAIEQVI-SEN-
---VVPD-DQ---Y---RRL--------------------DERNV-NA--NAKRQDVDHV
FLRFGRRFGL
>PIM_Praociini_Praocis
MHQYTLVAVVLGAIAVMLTSSSTS-ASVISCPPNNP-QEASPYLRQLCYAIEQVI-SEN-
---VVPD-DQ---Y---RRL--------------------DERNV-NA--NAKRQDVDHV
FLRFGRRFGL
>PIM_Praociini_Gyrasida
MQHYTLAAVVLCAIAVILTSSATS-ASVISCPPNNP-QEASPYLRQLCYAIEQVI-SEN-
---VVPD-DQ---Y---RRL--------------------DERNV-NA--NAKRQDVDHV
FLRFGRRFGL
>PIM_Praociini_Antofagapraocis
MQQYTLLAVVLGAIAVILTSSSTS-ASVISCPPNNP-QEASPSLRQLCYAIEQVI-SEN-
---VVPD-DQ---Y---RRL--------------------DERNV-NA--NAKRQDVDHV
FLRFGRRFGL
>PIM_Nycteliini_Nyctelia
MQHYTLVAVVLGAIAVILT-SSTS-ASVISCPPNNP-QEASPYLRQLCYAIEQVI-SEN-
---VVPD-DQ---Y---RRL--------------------DERNV-NA--NAKRQDVDHV
FLRFGRRFGL
>PIM_Nycteliini_Auladera
MQHYTLVAVVLGAIAVILT-SSTS-ASVISCPPNNP-QEASPYLRQLCYAIEQVI-SEN-
---VVPD-DQ---Y---RRL--------------------DERNV-NA--NAKRQDVDHV
FLRFGRRFGL
>PIM_Nycteliini_Callyntra
MQHYTLVAVVLGAIAVILT-SSTS-ASVISCPPNNP-QEASPYLRQLCYAIEQVI-SEN-
---VVPD-DQ---Y---RRL--------------------DERNV-NA--NAKRQDVDHV
FLRFGRRFGL
>PIM_Nycteliini_Psectrascelis
MQHYTLVAVVLGAIAVILT-SSTS-ASVISCPPNNP-QEASPYLRQLCYAIEQVI-SEN-
---VVPD-DQ---Y---RRL--------------------DERNV-NA--NAKRQDVDHV
FLRFGRRFGL
>PIM_Nycteliini_Gyriosomus
MQQYTLLAVVVGAIAVILT-SSTS-ASVISCPPNNP-QEASPYLRQLCYAIEQVI-SEN-
---VVPD-DQ---Y---RRL--------------------DERNV-NA--NAKRQDVDHV
FLRFGRRFGL
>PIM_Nycteliini_Pilobalia
MHQYTLVAVVLGAVAVILT-SSTS-ASVISCPPNNP-QEASPYLRQLCYAIEQVI-SEN-
---VVPD-DQ---Y---R??????????????????????????????????????????
??????????
>PIM_Asidini_Glabrasida
MQQYTFVAVVLGALAVILTSSSTS-ASVISCPPNNP-QEASPYLRQLCYAIEQVI-SEN-
---VVPD-DQ---Y---RRL--------------------EERNV-NA--NAKRQDVDHV
FLRFGRRFGL
>PIM_Sepidiini_Sepidium
MQHYTLVAIVLGTIAVLLTSSSAS-ASVISCPPNNP-QEASPYLRQLCYAIEQVI-SEN-
---VIPD-EQ---Y---RRL--------------------DERNV-NA--NAKRQDVDHV
FLRFGRRFGL
>PIM_Adelostomini_Eurychora
MHQHTLVAVVLGTLAVFLTTSSTS-ASVISCPPNNP-QEASPYLRQLCYAIEQVI-SEN-
---AIPD-EQ---Y---RRL--------------------DERNM-NG--NVKRQDVDHV
FLRFGRRFGL
>PIM_Elenophorini_Psammetichus
MQQYTLVAIVLGTAAVLLTSSSTS-ASVISCPPNNP-QEASPYLRQLCYAIEQVI-SEN-
---VIPD-EQ---Y---RRL--------------------DERNV-NT--NTKRQDVDHV
FLRFGRRFGL
>PIM_Stenosini_Dichillus
MQQYTLVAVILGSLAVFLTSSSTSSASVVSCPPNNLYKETSPYLRQLCDAIEQVI-SEN-
---AIPD-DQ---Y---RRL--------------------EERNVNNP--NTKRQDVDHV
FLRFGRRFGL
>PIM_Elenophorini_Leptoderis
MQQYTLVAVVLASLAVFLTTSSTS-ASVISCPPNNP-QEASPYLRQLCYAIEQVI-SEN-
---AIPD-EQ---Y---RRL--------------------DERNV-NA--NTKRQDVDHV
FLRFGRRFGL
>PIM_Stenosini_Hexagonochilus
MQQYTLVAIVFGTLAIFLA-SSSS-ASVISCPPNNP-QEASHSLRQLCYAIEQVM-SEN-
---VIPD-EQ---Y---RRL--------------------DERNV-NA--NAKRQDVDHV
FLRFGRRFGL
>PIM_Stenosini_Discopleurus
MQQYTLFAVVLGAVALILT-TSSS-ASVISCPPNNP-QETSPSLRKLCYDIEQII-SEN-
---AIPD-EQ---Y---RRL--------------------DERNV-AP--NKKRQDVDHV
FLRFGRQFGL
>PIM_Akidini_Akis
MQQYTFVAVVLGALAVFLTSSSTT-ASVISCPPSNP-QEASPNLRQLCYAIEQVI-SEN-
---VIPD-DQ---F---RRM--------------------DERNV-NG--NAKRQDVDHV
FLRFGRRFGL
>PIM_Pimeliini_Pimelia
MQQYTFIAVILGAAAVILTSSSTT-ASVISCPPSNL-QEVSPNLRQLCYAIEQVI-SEN-
---INSE-DQ---F---RRL--------------------DERNV-NGN-NVKRQDVDHV
FLRFGRRFGL
>ALL_Omophlini_Omophlus
MQQSILVAVVFGVFALLLT-TSAS-AAVISCPPNDI-HEASPSLRRLCYAIEQAIITDN-
---SIPD-ET--SY---RRVMERDVSPL------------AERNV-NP--NAKRQDVDHV
FLRFGRRFGL
>ALL_Cteniopodini_Heliotaurus
MQQSILVAVVFGVFALLLT-TSAS-AAVISCPPNDI-HEASPSLRRLCYAIEQAIITDN-
---SIPD-ET--SY---RRVMERDVSPL------------AERNV-NP--NAKRQDVDHV
FLRFGRRFGL
>ALL_Alleculini_Prionychus
MQQSTLVAVMFGAFALFLTTSSAK-AAVISCPPNDI-HESSPSLRRLCYAIEQAIITDN-
---SIPD-ET--SY---RRIMERDVSPL------------AERNV-NP--NAKRQDVDHV
FLRFGRRFGL
>ALL_Gonoderini_Isomira
MQQSTLI-VIFGVFALLLTTTSAT-GAVISCPPNDV-KDASPSLRRLCYAIEQAIITDN-
---SIAD-ET--SY---RRIMDRDVSPL------------VERNV-NP--NAKRQDVDHV
FLRFGRRFGL
>ALL_Alleculinae_gen_nov
MQQYTF-VVLFGVAAIFLSSSSSS-AAVISCPPNDV-HDTPTSLRRLCYAIEQAIINDN-
---SIPD-ET--PY---RRVMERDVSPL------------EQRNV-NP--NAKRQDVDHV
FLRFGRRFSL
>ALL_Alleculini_Allecula
MQQYTFV-VFFGVVAIFLTSSSSS-AAVISCPPNDV-HDAPTSLRRLCNAIEQAIINDN-
---SISD-ET--PY---RRVMERDLSPL------------EQRNV-NP--NAKRQDVDHV
FLRFGR-FSL
>TEN_Scaurini_Scaurus
MQQYTRVAVVFGVVAVFLTSASTT-AYVISCPPNDL-LETTPTLRHLCYAIERAIVTDN-
---AIAD-EP--SY---RRVVARDVSPL------------AERNV-NP--NAKRQDVDHV
FLRFGRPFGL
>TEN_Scotobiini_Diastoleus
MHQYTF-AAVFGVVAVFLSSASTT-AYMISCPPNDL-LEASPSLRHLCYIVEKAV-VDN-
---SISD-EP--SY---RRVVERDVSPL------------AERNV-NP--NAKRQDVDHV
FLRFGRRFGL
>TEN_Scotobiini_Scotobius
MHQYTF-AAVFGVVAVFMTSASTT-AYMISCPPNDL-LEASPSLRHLCYIVEKAV-VDN-
---SISD-EP--SY---RRVVERDVSPL------------AERNV-NP--NAKRQDVDHV
FLRFGRRFGL
>TEN_Amphidorini_Nycterinus
MHQYTFAAVVFGAVAVFLSSASTT-AYMISCPPNDL-LEASPSLRHLCYIVEKAV-VDN-
---SISD-EP--SY---RRVVERDVSPL------------AERNV-NP--SSKRQDVDHV
FLRFGRRFGL
>TEN_Tenebrionini_Zophobas
MHQYTFAAVVFGVAAVFLSNASTT-AYMISCPPNDL-LEASPSLRHLCYIVEKAV-VDN-
---SISD-EP--SY---RRVVERDVSPL------------AERVV-NP--NAKRQDVDHV
FLRFGRRFGL
>TEN_Scotobiini_Ammophorus
MHQYTFAAAVFGVVAVFLSSASTT-AYMISCPPNDL-LEASPSLRHLCYIVEKAV-VDN-
---SIAD-EP--SY---RRVVERDVSPL------------AERTV-NP--NAKRQDVDHV
FLRFGRRFGL
>DIA_Diaperini_Diaperis
MKLHSVTAVLFGVVLAFLSS---T-AYLISCPPNDL-LETPPSLRHLCYAIERVV-SDN-
----VVE-EP--TY---RRLEQRDVTNL------------AQRNM-NP--ETKRQDLDHV
FLRFGR-LGV
>DIA_Diaperini_Neomida
MQQYTFVAVVFGVAAVFLSGASTT-AYIISCPPNDL-LETSPSMRHLCYALEKAV-SDNV
HENFVAE-EP--AY---RRVVERDASGF------------SERNM-NT--DTKRQDVDHV
FLRFGRPFGL
>DIA_Diaperini_Platydema
MQQYTFAAVVLAVAAVFLSSASTT-AYLISCPPNDL-LETPSSLRHLCYAIERAI-GEN-
---VVPD-EP--SY---RRLVERDAGAL------------AQRNM-NP--DTKRQDVDHV
FLRFGRRFGL
>DIA_Phaleriini_Phaleria
MQQNTFAAIVFGVVAVFLTSASTT-AYLISCPPNDL-MEATPSLRHLCYALEKAI-SDN-
---TISD-EP--SY---RRVVERDVSPL------------AQRNM-NP--DTKRQDVDHV
FLRFGRHFGL
>DIA_Crypticini_Crypticus
MHQCS-IVVVFGLLAVFFSNSASS-AYLISCPPNDV-LESSTSLRNLCTAIERAI-SEN-
----IMD-EP--IY---RRVVERDVNPL------------AERNV-NP--NAKRQDVDHV
FLRFGRRFGL
>DIA_Crypticini_Oochrotus
MHQYS-LVIFFGTLAVLFSGSGSS-AYLISCPPNDM-LETTNSLRNLCFAIERAI-NEN-
----MVD-EP--NY---RRLTERDVSPL------------MERNV-IP--NTKRQDVDHV
FLRFGRR-GL
>TEN_Alphitobiini_Alphitobius
MQQCTLAVVVFGVVAVFLSSASTT-AYFISCPPNDF-LETTSSLRHLCSTIERFI-SEN-
---SIPD-EP--SY---RRVVERDVNPMREASPLRDVNPLAERTV-NS--NSKRQDVDHV
FLRFGRRFGL
>DIA_Hypophlaeini_Corticeus
?????????VAAAALLFTSAVPGTGAYLISCPPTDL-LETPPALRHLCEAIERVVAEEP-
----LPDPEP--LY---RRVVERDVGPL------------MERNV-NP--NKKRQDVDHV
FLRFGR-KPL
>STE_Stenochiini_Cuphotes
MQQYTLAVVVFGVVAVFLSSASTT-AYLISCPPNDL-LETTPSLRHLCYAIERAI-SDN-
---AIPD-EP--SY---RRVVERDVSPL------------AERNV-NP--NAKRQDVDHV
FLRFGRRFGL
>STE_incertae_sedis_Nestorinus
MQQCTLAVVVFGVVAVFLSSASTT-AYMISCPPNDL-LETSPSLRHLCYAIERAI-SDN-
---AIPD-EP--SY---RRVVERDVGTL------------AERNV-NP--NAKRQDVDHV
FLRFGRRFGL
>STE_Cnodalonini_Heliofugus
MQQYTLAVVVFGAVALLLSSASTT-AYLISCPPNDL-METTPSLRHLCYAIERAI-SDN-
---AIPD-EP--SY---RRVVERDVSPL------------AERNV-NP--NAKRQDVDHV
FLRFGRRFGL
>STE_Cnodaliini_Misolampus
MQHYTFAVVVFGVVAVFLSSASTS-AYLISCPPNDL-LEATSSLRDLCNAIERAI-SDN-
---AIRD-EP--SY---RRMVERDVSPL------------AERNV-NP--NAKRQDVDHV
FLRFGRRPGL
>TEN_Helopini_Nalassus
MHQYTFVAVVFGVVAVFLTSASTT-AYLISCPPNDL-LEATPSLRHLCYAIERAI-SDN-
---AISD-EP--SY---RRVVERDASPL------------AERNV-NP--NAKRQDVDHV
FLRFGRRFGL
>BLA_Pedinini_Pedinus
MQQYTFIAVVFGVVAVFLSGASTS-AYLISCPPSDL-LEATPSLRHLCYAIERAI-SDN-
---AVAD-EP--SY---RRVVERDVSPS------------VQKNV-VD--LPKRQDVDHV
FLRFGRRFGL
>BLA_Pedinini_Neoisocerus
MQQYTFIAVVFGVVAVFLSGASTS-AYLISCPPSDL-LESTPSLRHLCYAIERAI-SDN-
---AVAD-EP--SY---RRVVERDVSPS------------VQKNV-VD--LPKRQDVDHV
FLRFGRRFGL
>BLA_Platynotyni_Gonopus
MQQYTFVAVVFGVVAVFLSGGSTT-AYLISCPPNDL-LEATPSLRHLCYAIERAI-SDN-
---AVAD-EP--SY---RRVVERDVSPL------------VERNV-VN--PPKRQDVDHV
FLRFGRGFGL
>BLA_Opatrini_Opatrum
MQPHTIIAAVFGVVAVLLNSASST-AYLITCPPNDL-MEATPSLRHLCYAIERAI-SEN-
---AVAD-EP--SF---RRVVERDVSPL------------AERNV-NP--NAKRQDVDHV
FLRFGRRFGL
>BLA_Opatrini_Ammobius
MQQQTIVPVIFGIVAVLLTSTCST-GYLISCPPNDY-LEASSSLRNLCFAIEKAI-NEN-
---VVVD-EP--SY---RRVVERDVSPV------------AERNVVNP--NAKRQDVDHV
FLRFGRRFGL
>BLA_Opatrini_Blapstinus
MQPCTFVTVVFGVVALLLSSASTT-AYLITCPPNDL-TEATPTLRHLCYAIERAI-SDN-
---AVAD-ET--SY---RRVVEREVNPL------------AERTVANP--STKRQDVDHV
FLRFGRRLGL
>BLA_Blaptini_Blaps
MQQYTLAAVVFGVVAVFLSSSSTT-AYLISCPPNDL-LEATPSLRHLCNAIERAI-SDN-
---VIAD-EP--SY---RRVVERDVSPL------------AERNV-NP--NAKRQDVDHV
FLRFGRRFGL
>TEN_Triboliini_Tribolium
MQQYAFVAIVFGAVAVFLANASTT-AYYVSCPPNDA-LEASTSLRHLCSFIEQAV-NDN-
--VVIQD-EP---F---RRI--------------------VGRNV-NP--NTKRQDVDHV
FLRFGRPFGL
>TEN_Melanimini_Melanimon
MQQYTFVALLFGVVAVFLTSASTT-AYYISCPPNDL-LESSPSLRHLCYAIEQAI-SEN-
---AIQD-EP---Y---RRV--------------------VERNV-NP--NTKRQDVDHV
FLRFGRRFGA
>TEN_Bolitophagini_Bolitophagus
MHQYTVMAVVLGVVAVFFTS-SAS-ATAISCPP-NP-LEASPYVRHLCYAIEQAI-SEN-
---AIPD-DQ---Y---RRV--------------------EERNV-NV--NAKRQDVDHV
FLRFGRRFGL
>TEN_Bolitophagini_Eledona
MQQQIIFAIAFAVFTSLQTS-SLS-ATAISCPP-NP-LESSPYVRHICYAIEQAI-SEN-
---AIPD-DQ---Y---TKV--------------------VERNV-NM--NAKRQDVDHV
FLRFGRRFGL
>TEN_Tenebrionini_Tenebrio
MHHYTLVAVAFAAVAALLTS-SAT-ATAISCPP-NP-LEASPYVRHLCYAIEQAI-SEN-
---AITD-DQ---Y---RRV--------------------EERNV-NG--NAKRQDVDHV
FLRFGRRLGL
>LAG_Lagriini_Lagria
MHQYTVTAVVLGLVVVFLSASSSS-ALAISCPLNNP-QEASAYERRLCYAIEKAI-DEN-
---GVPV-DQ---Y---RRL--------------------VERNV-----NDKRQDVDHI
FLRFGKRLLL
>LAG_Adeliini_Valdivium
MQQYTLAAVALGLVMVFLSSSTSS-ALAISCPLNNP-QEASPYERRLCYAIEQAI-NEN-
---GVPA-DQ---Y---RRL--------------------VERNV-----NDKRQDVDHV
FLRFGKRFLL
>LAG_Cossyphini_Cossyphus
MQQFIVAALIFGLLAVFLSDSSTT-ALAISCPLNNP-QEASLYERRLCFAIEQAI-SEN-
---AVPI-DQ---Y---RRI--------------------VERNV-----NDKRQDVDHV
FLRFGKRFL-
>Out_Ciidae_Cis
MFPFTVLFGIFSATAVLFAS-SAN-GRIVTCPANNP-DELNPQLQQLCNAIEQAI-GDN-
---SLVR-EP---Y---ARF--------------------DNRNV-NL--NTKRQDVDHV
FLRFGRRFGL
>Out_Mycetophagidae_Mycetophagus
MQQYTLITIVMGITAVFLTA-STS-GSVISCPPTNL-QEANSNLRSLCNAIEQAI-SDN-
-------QDQPAAG---MRL--------------------DEK---------KRQDVDHV
FLRFGRRFGL
>Out_Zopheridae_Synchita
MHQYTFAAIFIGAFAVILIASPSS-AYVISCPPNNL-QDASPSLRQLCYAIEQAV-SDN-
----GISQDPASSF---GRL--------------------DERNM-NG--NAKRQDVDHV
FLRFGRRLGI
>Out_Zopheridae_Colydium
MQQYTFVALVLGAVALLL-ASSAN-AYVISCPPNNL-QEASPNLRQLCYAIEQVV-SDS-
----ALPQEQ---F---GRL--------------------DERNV-NT--NAKRQDVDHV
FLRFGRRFGL
>Out_Pyrochroidae_Pyrochroa
MQQYTFAVVVFGAVALFLTSSSTT-ASVISCPPNNL-QEASPNLRQLCYAIEQVI-SEN-
----AIPQDQ---F---GRM--------------------DERNA-NI--NAKRQDVDHV
FLRFGRRFGL
>Out_Meloidae_Meloe
MHQYTVI-VVVGIVAVFLSNSLTT-GSIISCPPSNL-QEASPNLRQLCYAIEQAI-SEN-
----TISQDQ---F---GRM--------------------DERNV-NP--NAKRQDVDHV
FLRFGRRFGL
>Out_Salpingidae_Vincenzellus
MNQYSLAVFLLGAAAVVLSP-TTS-ASVISCPPSNP-QEAGPGVRQLCYVLEQAM-NEN-
----VITGE----L---GRL--------------------DERNV-NPNLNSKRQDVDHV
FLRFGRRFGL
>Out_Melyridae_Melyris
??????????????????????????????????????????????LCYAIEQAL-TEN-
----SAPQEQ---YGGPSRM--------------------EERNV-N---NNKRQDVDHV
FLRFGRQFGF
